# Supplementary material for: Early microbial and metabolomic signatures predict later onset of necrotizing enterocolitis in preterm infants
Source: Microbiome. 2013 Apr 16;1:13. doi: 10.1186/2049-2618-1-13 (PMC3971624; doi:10.1186/2049-2618-1-13)
Supplement: Additional file 1 — Metadata; this file provides the clinical data for each infant’s sample, and a data dictionary defining the variables provided. [file 2049-2618-1-13-S1.xls]

## Sheet: Metadata
CCHMCsampleID	manuscript_id	ExtractionProtocolID	nec	sepsis_within72hr	sepsis_after72hrs	death	DOL_NEC	infant_birthweight_grams	infant_gest_weeks	infant_ethnicity	infant_race	infant_gender	pda	primiparous	steroids_given	hypertension/eclampsia	antepartumhemorrhage	multiple_birth	mat_abx	delivery_mode	chorioamnionitis	first_week_abx_5to7days	dol_sample_collection	married	hospital	birth_year	gravida	parity	ahratio
10051_ST_11	10	2	No	No	No	No	NA	750	24	Not Hispanic or Latino	black	Male	No	Yes	No	No	No	No	No	Csection	No	Yes	11	No	Hospital1	2009	2	1	3.6978
10071_ST_11	11	2	No	No	No	No	NA	900	26	Not Hispanic or Latino	white	Male	Yes	No	Yes	No	No	Yes	No	Vaginal	No	No	10	No	Hospital1	2009	1	2	2.20671
10071_ST_8	11	2	No	No	No	No	NA	900	26	Not Hispanic or Latino	white	Male	Yes	No	Yes	No	No	Yes	No	Vaginal	No	No	7	No	Hospital1	2009	1	2	2.20671
10072_ST_14	12	2	No	No	No	No	NA	860	26	Not Hispanic or Latino	white	Male	Yes	No	Yes	No	No	Yes	No	Csection	No	Yes	13	No	Hospital1	2009	1	2	3.41707
10072_ST_8	12	2	No	No	No	No	NA	860	26	Not Hispanic or Latino	white	Male	Yes	No	Yes	No	No	Yes	No	Csection	No	Yes	7	No	Hospital1	2009	1	2	3.41707
10101_ST_11	13	1	No	No	No	No	NA	1050	27	Not Hispanic or Latino	white	Male	Yes	No	Yes	No	No	Yes	No	Csection	No	No	10	Yes	Hospital1	2009	1	2	3.60914
10101_ST_8	13	2	No	No	No	No	NA	1050	27	Not Hispanic or Latino	white	Male	Yes	No	Yes	No	No	Yes	No	Csection	No	No	7	Yes	Hospital1	2009	1	2	3.60914
10102_ST_11	14	1	No	No	No	No	NA	850	27	Not Hispanic or Latino	white	Female	Yes	No	Yes	No	No	Yes	No	Csection	No	No	10	Yes	Hospital1	2009	1	2	2.34714
10102_ST_8	14	1	No	No	No	No	NA	850	27	Not Hispanic or Latino	white	Female	Yes	No	Yes	No	No	Yes	No	Csection	No	No	7	Yes	Hospital1	2009	1	2	2.34714
10111_SN_5	15	1	No	No	No	No	NA	750	27	Not Hispanic or Latino	white	Male	Yes	Yes	Yes	Yes	No	No	No	Csection	No	No	10	Yes	Hospital1	2009	1	1	8.66139
10131_SN_8	16	1	Yes	No	Yes	Yes	38	520	23	Hispanic or Latino	white	Male	Yes	Yes	Yes	No	No	No	Yes	Vaginal	No	Yes	8	No	Hospital1	2009	1	1	7.34793
10141_SN_5	17	1	No	No	No	No	NA	1060	27	Not Hispanic or Latino	white	Male	No	No	Yes	No	Yes	No	Yes	Csection	No	No	5	No	Hospital1	2009	2	2	3.52796
10141_ST_11	17	1	No	No	No	No	NA	1060	27	Not Hispanic or Latino	white	Male	No	No	Yes	No	Yes	No	Yes	Csection	No	No	10	No	Hospital1	2009	2	2	3.52796
10151_ST_11	18	1	No	No	No	No	NA	520	24	Not Hispanic or Latino	white	Female	Yes	No	Yes	No	Yes	No	Yes	Vaginal	No	No	11	No	Hospital1	2009	4	4	5.27265
10151_ST_8	18	1	No	No	No	No	NA	520	24	Not Hispanic or Latino	white	Female	Yes	No	Yes	No	Yes	No	Yes	Vaginal	No	No	7	No	Hospital1	2009	4	4	5.27265
10181_ST_11	19	2	Yes	No	No	Yes	20	830	28	Not Hispanic or Latino	white	Female	No	Yes	Yes	No	No	No	No	Csection	No	No	10	No	Hospital1	2009	4	1	4.91919
10181_ST_8	19	2	Yes	No	No	Yes	20	830	28	Not Hispanic or Latino	white	Female	No	Yes	Yes	No	No	No	No	Csection	No	No	9	No	Hospital1	2009	4	1	4.91919
10211_ST_5	20	2	No	No	No	Yes	NA	520	25	Not Hispanic or Latino	white	Male	Yes	Yes	Yes	Yes	No	No	Yes	Csection	No	Yes	5	Yes	Hospital1	2009	1	1	4.99529
10231_ST_11	21	2	No	No	No	No	NA	620	25	Not Hispanic or Latino	white	Female	Yes	No	Yes	No	Yes	No	Yes	Csection	No	No	10	No	Hospital1	2009	4	3	3.9079
10261_ST_11	22	2	No	No	No	No	NA	550	23	Not Hispanic or Latino	white	Male	Yes	No	Yes	Yes	No	No	Yes	Vaginal	Yes	Yes	10	Yes	Hospital1	2010	7	2	9.42669
10261_ST_8	22	2	No	No	No	No	NA	550	23	Not Hispanic or Latino	white	Male	Yes	No	Yes	Yes	No	No	Yes	Vaginal	Yes	Yes	9	Yes	Hospital1	2010	7	2	9.42669
10271_ST_11	23	2	Yes	No	Yes	No	31	1070	27	Not Hispanic or Latino	white	Male	Yes	No	Yes	No	No	No	Yes	Vaginal	No	No	10	Yes	Hospital1	2010	6	4	7.90057
10271_ST_8	23	2	Yes	No	Yes	No	31	1070	27	Not Hispanic or Latino	white	Male	Yes	No	Yes	No	No	No	Yes	Vaginal	No	No	8	Yes	Hospital1	2010	6	4	7.90057
10291_ST_11	24	2	Yes	No	No	No	20	900	26	Not Hispanic or Latino	white	Male	Yes	Yes	Yes	No	No	No	No	Csection	No	No	10	Yes	Hospital1	2010	1	1	9.29249
10291_ST_5	24	2	Yes	No	No	No	20	900	26	Not Hispanic or Latino	white	Male	Yes	Yes	Yes	No	No	No	No	Csection	No	No	6	Yes	Hospital1	2010	1	1	9.29249
10301_ST_11	25	1	No	No	No	No	NA	1100	28	Not Hispanic or Latino	black	Female	No	No	Yes	No	Yes	No	Yes	Vaginal	No	No	10	No	Hospital1	2010	4	3	2.86813
10301_ST_8	25	2	No	No	No	No	NA	1100	28	Not Hispanic or Latino	black	Female	No	No	Yes	No	Yes	No	Yes	Vaginal	No	No	7	No	Hospital1	2010	4	3	2.86813
10311_ST_14	26	1	Yes	No	No	No	21	560	27	Not Hispanic or Latino	white	Female	No	No	Yes	Yes	No	No	No	Csection	No	Yes	16	Yes	Hospital1	2010	6	3	9.9905
10311_ST_5	26	2	Yes	No	No	No	21	560	27	Not Hispanic or Latino	white	Female	No	No	Yes	Yes	No	No	No	Csection	No	Yes	4	Yes	Hospital1	2010	6	3	9.9905
10351_ST_11	27	1	No	No	No	No	NA	1130	28	Not Hispanic or Latino	black	Female	No	No	No	Yes	Yes	No	Yes	Csection	No	No	10	No	Hospital1	2010	3	2	3.2391
10351_ST_8	27	1	No	No	No	No	NA	1130	28	Not Hispanic or Latino	black	Female	No	No	No	Yes	Yes	No	Yes	Csection	No	No	7	No	Hospital1	2010	3	2	3.2391
10361_ST_11	28	1	No	No	No	No	NA	940	25	Not Hispanic or Latino	white	Male	Yes	Yes	Yes	No	No	No	No	Vaginal	No	No	11	Yes	Hospital1	2010	1	1	2.718
10361_ST_8	28	1	No	No	No	No	NA	940	25	Not Hispanic or Latino	white	Male	Yes	Yes	Yes	No	No	No	No	Vaginal	No	No	7	Yes	Hospital1	2010	1	1	2.718
10371_ST_11	29	1	No	No	No	No	NA	540	24	Not Hispanic or Latino	black	Female	Yes	Yes	Yes	Yes	No	No	No	Csection	No	Yes	10	No	Hospital1	2010	2	1	3.75622
10371_ST_5	29	1	No	No	No	No	NA	540	24	Not Hispanic or Latino	black	Female	Yes	Yes	Yes	Yes	No	No	No	Csection	No	Yes	4	No	Hospital1	2010	2	1	3.75622
10402_ST_5	30	2	Yes	No	No	No	7	690	24	Not Hispanic or Latino	black	Female	Yes	No	Yes	No	No	Yes	No	Csection	No	No	6	No	Hospital1	2010	11	7	3.64229
10451_ST_11	31	1	No	No	No	No	NA	640	25	Not Hispanic or Latino	black	Female	No	No	Yes	No	No	No	Yes	Csection	No	Yes	10	Yes	Hospital2	2010	10	6	3.49922
10451_ST_8	31	1	No	No	No	No	NA	640	25	Not Hispanic or Latino	black	Female	No	No	Yes	No	No	No	Yes	Csection	No	Yes	9	Yes	Hospital2	2010	10	6	3.49922
10501_ST_11	32	1	Yes	No	No	No	12	1026	27	Not Hispanic or Latino	black	Male	No	No	No	No	No	No	No	Csection	No	No	10	No	Hospital2	2010	4	3	4.79378
10501_ST_5	32	1	Yes	No	No	No	12	1026	27	Not Hispanic or Latino	black	Male	No	No	No	No	No	No	No	Csection	No	No	6	No	Hospital2	2010	4	3	4.79378
10521_ST_11	33	1	Yes	No	Yes	No	39	860	25	Not Hispanic or Latino	black	Female	Yes	Yes	Yes	Yes	No	No	Yes	Csection	Yes	Yes	11	No	Hospital1	2010	1	1	6.3181
10521_ST_8	33	1	Yes	No	Yes	No	39	860	25	Not Hispanic or Latino	black	Female	Yes	Yes	Yes	Yes	No	No	Yes	Csection	Yes	Yes	7	No	Hospital1	2010	1	1	6.3181
10541_ST_11	34	1	No	No	No	No	NA	920	26	Not Hispanic or Latino	white	Female	Yes	No	Yes	No	No	Yes	No	Csection	No	No	10	No	Hospital2	2010	6	5	3.13948
10541_ST_5	34	1	No	No	No	No	NA	920	26	Not Hispanic or Latino	white	Female	Yes	No	Yes	No	No	Yes	No	Csection	No	No	5	No	Hospital2	2010	6	5	3.13948
10542_ST_11	35	1	No	No	No	No	NA	925	26	Not Hispanic or Latino	white	Female	Yes	No	Yes	No	No	Yes	No	Csection	No	No	10	No	Hospital2	2010	6	5	6.40665
10542_ST_8	35	1	No	No	No	No	NA	925	26	Not Hispanic or Latino	white	Female	Yes	No	Yes	No	No	Yes	No	Csection	No	No	7	No	Hospital2	2010	6	5	6.40665
10581_ST_11	36	1	No	No	No	No	NA	1020	28	Not Hispanic or Latino	black	Female	No	Yes	Yes	Yes	No	No	No	Csection	No	No	10	Yes	Hospital1	2010	1	1	2.68665
10581_ST_5	36	1	No	No	No	No	NA	1020	28	Not Hispanic or Latino	black	Female	No	Yes	Yes	Yes	No	No	No	Csection	No	No	4	Yes	Hospital1	2010	1	1	2.68665
10591_ST_5	37	1	No	No	No	No	NA	890	24	Not Hispanic or Latino	white	Female	No	No	Yes	Yes	No	No	Yes	Csection	No	No	5	Yes	Hospital1	2010	3	3	4.93709
10601_ST_11	38	1	Yes	No	No	No	20	680	24	Not Hispanic or Latino	white	Male	Yes	Yes	Yes	No	No	No	Yes	Csection	No	No	10	Yes	Hospital2	2010	1	1	4.70668
10671_ST_5	39	1	No	No	No	Yes	NA	800	24	Not Hispanic or Latino	white	Male	No	Yes	Yes	No	No	No	Yes	Csection	No	Yes	4	No	Hospital1	2010	1	1	8.64511
10691_ST_14	40	1	No	No	No	Yes	NA	820	24	Not Hispanic or Latino	white	Male	Yes	Yes	Yes	No	No	No	No	Vaginal	No	No	15	No	Hospital1	2010	2	1	3.38861
10701_ST_14	41	1	Yes	No	No	Yes	25	510	23	Not Hispanic or Latino	black	Female	Yes	Yes	Yes	No	Yes	No	Yes	Vaginal	No	Yes	15	No	Hospital1	2010	1	1	4.62475
10741_ST_11	42	1	Yes	No	No	Yes	19	1057	27	Not Hispanic or Latino	black	Male	No	Yes	Yes	No	No	No	Yes	Vaginal	No	No	12	No	Hospital2	2010	1	1	2.31572
10741_ST_8	42	1	Yes	No	No	Yes	19	1057	27	Not Hispanic or Latino	black	Male	No	Yes	Yes	No	No	No	Yes	Vaginal	No	No	7	No	Hospital2	2010	1	1	2.31572
10811_ST_11	43	1	No	No	No	No	NA	864	28	Not Hispanic or Latino	black	Female	No	No	Yes	Yes	No	No	Yes	Vaginal	No	No	12	No	Hospital2	2010	8	7	NA
10811_ST_5	43	1	No	No	No	No	NA	864	28	Not Hispanic or Latino	black	Female	No	No	Yes	Yes	No	No	Yes	Vaginal	No	No	6	No	Hospital2	2010	8	7	NA
10871_ST_5	44	1	No	No	No	No	NA	740	26	Not Hispanic or Latino	black	Female	No	No	Yes	No	No	Yes	Yes	Vaginal	No	Yes	6	No	Hospital1	2010	2	3	3.2713

## Sheet: Data_Dictionary
Column Name	Description	Choices
CCHMCsampleID	Lab sample ID
manuscript_id	Assigned ID for this study
ExtractionProtocolID	DNA extraction protocol	1 - QiaGen Kit; 2 - Phenolchloroform
NEC	Proven NEC	Yes; No
sepsis_within72hr	Early onset septicemia/bacteremia (less than 72 hours)	Yes; No
sepsis_after72hrs	Late onset culture positive septicemia/bacteremia after 72 hours	Yes; No
death	Infant death in hospital	Yes; No
DOL_NEC	Day of life (DOL) of NEC onset	Date of birth is considered DOL 1; NA=Not applicable
infant_birthweight_grams	Birth weight (grams)
infant_gest_weeks	Gestational age (weeks)	weeks of age completed
infant_ethnicity	Ethnic Categories:	Hispanic or Latino; Not Hispanic or Latino
infant_race	Racial Categories	Black; White (includes Asian)
infant_gender	Sex:	Male; Female
pda	Patent ductus arteriosus (PDA)?	Yes; No
primiparous	Primiparous?	Yes; No
steroids_given	Were steroids given prior to delivery to accelerate maturity?	Yes; No
hypertension/eclampsia	Hypertension and/or eclampsia?	Yes; No
antepartumhemorrhage	Antepartum hemorrhage?	Yes; No
multiple_birth	Multiple Birth?	Yes; No
mat_abx	Were maternal antibiotics used during the admission resulting in this delivery?	Yes; No
delivery_mode	Final mode of delivery:	Cesarean section; Vaginal delivery (includes: Vaginal vertex, Vaginal breech, Vaginal NOS)
chorioamnionitis	Was chorioamnionitis documented in the mother's medical record?	Yes; No
first_week_abx_5to7days	Did the infant receive ≥ 5 days of antibiotics in the first week of life?	Yes; No
dol_sample_collection	Day of life (DOL) of sample collection	Date of birth is considered DOL 1
married	Was the mother married at time of delivery?	Yes; No
hospital	Birth hospital?	Hospital1; Hospital2
birth_year	Year of birth
gravida	Gravida
parity	Parity
ahratio	Alanine to histidine ratio	This variable has one value per infant, based on first urine sample, DOL 4 to 9;NA=not available
